# Supplementary material for: Uterus infantilis: a novel phenotype associated with AARS2 new genetic variants. A case report
Source: Front Neurol. 2023 Jun 29;14:878446. doi: 10.3389/fneur.2023.878446 (PMC10343430; doi:10.3389/fneur.2023.878446)
Supplement: Supplementary file 1 [file Table_1.XLSX]

## Sheet: HPO genes
	Genes enlisted in Human Phenotype Ontology (HPO) terms: HP:0008684:Aplasia/hypoplasia of the uterus, HP:0000130:Abnormality of the uterus, HP0000013:Hypoplasia of the uterus and, HP0031105:Abnormal uterus morphology
	ADH5	0	BRIP1	530	COX7B	971	DYNC2I2	0	FGFR2	1535	GRIP1	1859	MCC	2611	NSMF	3051	PTEN	3528	SEMA4A	3836	TACR3	4327	ZSWIM7	0
	AKT1	190	BUB1	540	CPLX1	0	EP300	1372	FGFR3	1536	HCCS	1926	MID1	2677	NTHL1	3059	PTPN12	3544	SETBP1	3868	TBX1	4365
	ALG9	220	BUB1B	541	CREBBP	991	ERAL1	0	FGFRL1	1538	HDAC8	1936	MINPP1	2679	NUP107	0	PTPRJ	3549	SF3B4	3876	TBX3	4373
	APC	285	C14orf39	0	CTBP1	0	ERCC4	1401	FH	1540	HIRA	0	MKS1	2688	PALB2	3146	RAD21	3587	SLC6A17	0	TGFBR1	4427
	AR	313	CCND1	680	CTNNB1	1046	ESCO2	1409	FIGLA	1545	HNF1B	1998	MLH1	2690	PAX6	3163	RAD51	3590	SLX4	4089	TGFBR2	4428
	ARID1B	330	CCNQ	0	CXCR4	1070	ESR1	1411	FLCN	1556	HOXA13	2008	MLH3	2691	PDGFRL	3232	RAD51C	3592	SMAD3	4092	THOC6	0
	ARVCF	0	CDC73	725	CYB5A	1072	FANCA	1478	FLI1	1558	HS6ST1	0	MNX1	2715	PHGDH	3281	RAD54B	3595	SMC1A	4105	TLR2	4456
	AURKA	409	CDH1	728	CYP11A1	1080	FANCB	1479	FOXF1	1593	HYLS1	2073	MRPS22	2746	PIGN	3298	RARB	0	SMC3	4106	TNXB	4522
	AXIN1	416	CDKN1B	747	CYP11B1	1081	FANCC	1480	FOXL2	1602	IFT80	2103	MSH2	2751	PIK3CA	3303	RBM8A	0	SOHLH1	4146	TOE1	4523
	AXIN2	417	CHD7	804	CYP17A1	1083	FANCD2	1481	FRAS1	1615	INTU	0	MSH3	2752	PLA2G2A	3328	RFWD3	0	SOX11	0	TP53	4529
	B3GLCT	0	CHEK2	806	DACT1	0	FANCE	1482	FREM2	1617	IRF6	2187	MSH6	2753	PLG	3346	RIPK4	3687	SOX9	4162	TP63	4532
	BAX	459	CHRM3	827	DCAF17	1138	FANCF	1483	FSHR	1629	ITGA8	0	MYRF	0	PMS2	3360	RPS20	0	SPECC1L	4180	UBE2T	0
	BMP15	509	CLPP	0	DCC	1140	FANCG	1484	GATA3	1703	JMJD1C	2232	NAB2	0	POLD1	3376	RPS6KA3	3742	SPIDR	0	UFD1	0
	BMPR1A	515	COL1A1	931	DHCR7	1173	FANCI	1485	GLI3	1772	KISS1	2337	NDP	2874	POLE	0	RREB1	0	SPRY4	4196	USF3	0
	BMPR1B	516	COL3A1	935	DHH	1176	FANCL	1486	GNB2	0	KISS1R	2338	NDUFB11	0	POLR3H	3387	SALL1	3775	SRC	4207	WDR11	4783
	BNC1	0	COL4A5	940	DHX37	1182	FANCM	1487	GNRH1	1800	KLLN	0	NIN	2946	PPP1R12A	0	SDHB	3823	SRY	4219	WDR35	4786
	BRAF	522	COL4A6	941	DLC1	1198	FGF10	1527	GNRHR	1801	LARS2	0	NIPBL	2951	PPP2R1A	0	SDHC	3824	STAT6	0	WNT4	4803
	BRCA1	524	COL5A1	942	DUSP6	0	FGF17	0	GP1BB	1813	LETM1	2441	NR5A1	3039	PROK2	3478	SDHD	3825	STK11	4262	WNT7A	4805
	BRCA2	525	COL5A2	943	DYNC2H1	1295	FGF8	1532	GREB1L	0	LRP2	2520	NRAS	3040	PROKR2	3480	SEC23B	3827	STRA6	4271	WT1	4808
	BRD4	0	COMT	957	DYNC2I1	0	FGFR1	1534	GREM1	1842	MAD2L2	0	NSD2	0	PSMC3IP	3515	SEC24C	0	TAC3	4325	XRCC2	4823
			Sequenced gene						Unsequenced gene
